# Supplementary material for: Part II of Finnish Agility Dog Survey: Agility-Related Injuries and Risk Factors for Injury in Competition-Level Agility Dogs
Source: Animals (Basel). 2022 Jan 18;12(3):227. doi: 10.3390/ani12030227 (PMC8833498; doi:10.3390/ani12030227)
Supplement: Supplementary file 1 [file animals-12-00227-s001.zip]

Archive with 2 entries (2 files):
- S1_TableS1_TableS2.pdf
- VideoS1.mp4
